# Supplementary material for: Determination of the optimum definition of growth evaluation for indeterminate pulmonary nodules detected in lung cancer screening
Source: PLoS One. 2022 Sep 15;17(9):e0274583. doi: 10.1371/journal.pone.0274583 (PMC9477274; doi:10.1371/journal.pone.0274583)
Supplement: S1 Dataset — (XLSX) [file pone.0274583.s008.xlsx]

## Sheet: Sheet1
Nodule nubmer	Axial_T1	Volume_T1	Axial_T2	Volume_T2
1	4.1	60.5	4.3	76.7
2	4.7	72.5	4.8	73
3	4.8	68.1	4.5	61.7
4	6.8	143	7	182.1
5	9.7	362.2	10.9	465.3
6	5.7	176.6	5.8	165.4
7	8.1	291.1	8.3	312.2
8	5	64.9	4.6	50.5
9	4.2	61.8	5.2	85.8
10	7.2	154	7.2	167.6
11	9.7	442.1	9.9	478
12	4	56.3	3.5	41.3
13	5.8	126.9	3.7	22.8
14	3.8	52.3	3.6	43.6
15	7.8	272.8	7.6	296.7
16	6	138.7	6.1	198.2
17	4.7	67.3	4.8	55.5
18	6.5	153.2	7.6	173.7
19	6	83.3	6.4	105.3
20	4.6	70.1	4.5	71.8
21	7.9	213.8	8.3	266.7
22	5.5	85.8	6	92.6
23	5.5	89.9	5	80.8
24	6.3	156.4	4.8	86.5
25	4	69.6	4.1	72
26	5.6	87	4.4	62.5
27	4.8	75.9	5	81.8
28	9.7	354.1	8.8	279.5
29	5.8	135.4	5.1	99
30	7.2	246.9	8.4	274
31	10	496.1	8.9	355.7
32	5.5	79.5	4.8	69.9
33	6.4	141.1	6.2	153.1
34	8.4	364.9	8.4	397.5
35	7.1	140.4	6.2	116.4
36	6.8	182.7	7.9	185.1
37	6	146.1	6.9	170.1
38	4.6	61.2	4.7	60.6
39	4.4	67.7	4.5	83.9
40	5.8	104.9	6	139.2
41	6.2	161.8	6.3	152
42	6.3	224.4	5.9	187.4
43	4.9	60.7	5.3	66.1
44	6.6	92.4	6.3	117.3
45	4	59.5	4.7	69.6
46	4.3	51.7	3.6	35.7
47	4.9	79.7	4.4	74
48	12.3	491.5	9.4	464.9
49	12.4	749.6	13.6	1027.3
50	10.2	389.8	10.6	362.3
51	7.6	219.4	6.7	217.8
52	5.8	115.3	5.6	97.7
53	6.5	163.5	6.5	163.1
54	8.7	327.2	8.7	319.4
55	6.2	144.3	6.4	129
56	4.1	101.3	5.4	67.6
57	13.4	649.6	14.8	588
58	4.1	53.4	5.1	86
59	9	300.8	8.9	301.2
60	6.8	148.2	6.7	139.9
61	5.1	86	5.1	73.6
62	5.9	122.4	6.1	150.8
63	7	148.2	6.3	150.5
64	10.4	319.9	10	325.7
65	6.1	130.2	6.8	138
66	5	77.4	5.8	116.9
67	6	117.6	6.2	131.1
68	4.6	64.3	5.6	96.9
69	13.2	982.1	16	1302.9
70	10	357.8	9.3	340.1
71	4.2	51.9	4.2	50.5
72	4.6	68.1	4.9	76.9
73	9.3	199.9	8.7	180
74	6	92.2	4.6	51.6
75	5.1	74.1	5.2	87.5
76	7.3	197.5	6.9	183.2
77	4.8	88.8	5.3	113.6
78	5.2	93.8	5.3	92.5
79	4.7	80	4.5	73.9
80	4.5	78.7	4.8	84.1
81	8.7	329.6	8.4	305.3
82	5.1	86.5	5.1	82.2
83	4.7	71.1	6.2	94.6
84	8.3	293.3	8.3	311.6
85	4.8	63.1	4.3	47.4
86	17.8	2329.4	17.7	2697.5
87	8.4	274.9	12.4	720.3
88	6.9	196.9	7.4	227.9
89	9.4	488.8	10.6	791.4
90	17.3	1584.1	18.7	2101.9
91	10.4	301.6	11.5	625
92	4.1	52.1	8.4	241.1
93	9	444.3	12.4	894.3
94	19.4	3372.4	18	3229.7
95	9.5	447.3	11.1	750.5
96	15.5	1638.6	18.3	2072.1
97	7.2	218.2	9.7	462
98	15.7	1817.4	17.5	1935.2
99	13.3	1300.8	15.3	1921.9
100	9.8	425	10.9	598.5
101	17.6	1440	19.7	2546
102	12.6	1105.8	12.1	1036.2
103	16.1	1320.4	22.8	3201
104	7.6	247.9	7.5	237.3
105	6.5	222.4	9.8	557.7
106	5.4	56.1	9.1	399
107	9.6	409	9	361.7
108	14.1	1153.8	14.6	1081.8
109	4.7	81.3	5.4	74.4
110	10.1	397.8	15.2	823.9
111	9.1	339.6	10	475.3
112	8.4	432	8.6	663.6
113	14.2	975	14.5	1269.1
114	9.6	471.9	13.9	1097
115	10.7	598.6	9.8	535.3
